# Supplementary material for: The Anti-Inflammatory Effect of Aptamin C on House Dust Mite Extract-Induced Inflammation in Keratinocytes via Regulation of IL-22 and GDNF Production
Source: Antioxidants (Basel). 2021 Jun 11;10(6):945. doi: 10.3390/antiox10060945 (PMC8230602; doi:10.3390/antiox10060945)
Supplement: Supplementary file 1 [file antioxidants-10-00945-s001.zip]

Archive with 1 entries (1 files):
- antioxidants-1240090-supplementary.pdf
